# Supplementary material for: Inverted ILM Flap for a Needle Injury to the Macula after Peribulbar Anaesthesia: A Case Report and Literature Review
Source: Life (Basel). 2023 Jun 14;13(6):1390. doi: 10.3390/life13061390 (PMC10303661; doi:10.3390/life13061390)
Supplement: Supplementary file 1 [file life-13-01390-s001.zip]

Archive with 1 entries (1 files):
- life-2375270-supplementary.mp4
